# Supplementary material for: hPDB – Haskell library for processing atomic biomolecular structures in protein data bank format
Source: BMC Res Notes. 2013 Nov 23;6:483. doi: 10.1186/1756-0500-6-483 (PMC3879085; doi:10.1186/1756-0500-6-483)
Supplement: Additional file 1 — Source package archive.hPDB.tgz contains full source distribution of the hPDB package. It is also available through the Hackage database at: http://hackage.haskell.org/package/hPDB. [file 1756-0500-6-483-S1.gz]

Archive with 73 entries (64 files):
- hPDB-0.9999
- hPDB-0.9999/LICENSE
- hPDB-0.9999/hPDB.cabal
- hPDB-0.9999/README.md
- hPDB-0.9999/Setup.hs
- hPDB-0.9999/INSTALL
- hPDB-0.9999/AUTHORS
- hPDB-0.9999/Bio
- hPDB-0.9999/Bio/PDB.hs
- hPDB-0.9999/Bio/PDB
- hPDB-0.9999/Bio/PDB/StructureBuilder.hs
- hPDB-0.9999/Bio/PDB/Iterable.hs
- hPDB-0.9999/Bio/PDB/Fasta.hs
- hPDB-0.9999/Bio/PDB/StructurePrinter.hs
- hPDB-0.9999/Bio/PDB/Common.hs
- hPDB-0.9999/Bio/PDB/IO.hs
- hPDB-0.9999/Bio/PDB/Structure.hs
- hPDB-0.9999/Bio/PDB/IO
- hPDB-0.9999/Bio/PDB/IO/OpenAnyFile.hs
- hPDB-0.9999/Bio/PDB/Structure
- hPDB-0.9999/Bio/PDB/Structure/Elements.hs
- hPDB-0.9999/Bio/PDB/Structure/List.hs
- hPDB-0.9999/Bio/PDB/Structure/Vector.hs
- hPDB-0.9999/Bio/PDB/EventParser
- hPDB-0.9999/Bio/PDB/EventParser/ParseListRecord.hs
- hPDB-0.9999/Bio/PDB/EventParser/ParseLINK.hs
- hPDB-0.9999/Bio/PDB/EventParser/ParseHEADER.hs
- hPDB-0.9999/Bio/PDB/EventParser/ParseSPLIT.hs
- hPDB-0.9999/Bio/PDB/EventParser/ParseSLTBRG.hs
- hPDB-0.9999/Bio/PDB/EventParser/ParseSEQRES.hs
- hPDB-0.9999/Bio/PDB/EventParser/ParseHETNAM.hs
- hPDB-0.9999/Bio/PDB/EventParser/ParseObsoleting.hs
- hPDB-0.9999/Bio/PDB/EventParser/ParseCRYST1.hs
- hPDB-0.9999/Bio/PDB/EventParser/ParseSpecListRecord.hs
- hPDB-0.9999/Bio/PDB/EventParser/ParseATOM.hs
- hPDB-0.9999/Bio/PDB/EventParser/ParseCAVEAT.hs
- hPDB-0.9999/Bio/PDB/EventParser/ParseREMARK.hs
- hPDB-0.9999/Bio/PDB/EventParser/ParseHELIX.hs
- hPDB-0.9999/Bio/PDB/EventParser/ParseFORMUL.hs
- hPDB-0.9999/Bio/PDB/EventParser/ParseREVDAT.hs
- hPDB-0.9999/Bio/PDB/EventParser/ParseMASTER.hs
- hPDB-0.9999/Bio/PDB/EventParser/ParseMatrixRecord.hs
- hPDB-0.9999/Bio/PDB/EventParser/ParseSSBOND.hs
- hPDB-0.9999/Bio/PDB/EventParser/ParseTER.hs
- hPDB-0.9999/Bio/PDB/EventParser/ParseCISPEP.hs
- hPDB-0.9999/Bio/PDB/EventParser/ExperimentalMethods.hs
- hPDB-0.9999/Bio/PDB/EventParser/ParseHET.hs
- hPDB-0.9999/Bio/PDB/EventParser/ParseTITLE.hs
- hPDB-0.9999/Bio/PDB/EventParser/PDBParsingAbstractions.hs
- hPDB-0.9999/Bio/PDB/EventParser/ParseSHEET.hs
- hPDB-0.9999/Bio/PDB/EventParser/ParseHYDBND.hs
- hPDB-0.9999/Bio/PDB/EventParser/ParseSEQADV.hs
- hPDB-0.9999/Bio/PDB/EventParser/HelixTypes.hs
- hPDB-0.9999/Bio/PDB/EventParser/ParseIntRecord.hs
- hPDB-0.9999/Bio/PDB/EventParser/ParseDBREF.hs
- hPDB-0.9999/Bio/PDB/EventParser/ParseMODRES.hs
- hPDB-0.9999/Bio/PDB/EventParser/PDBEventPrinter.hs
- hPDB-0.9999/Bio/PDB/EventParser/PDBEvents.hs
- hPDB-0.9999/Bio/PDB/EventParser/ParseSITE.hs
- hPDB-0.9999/Bio/PDB/EventParser/ParseTVECT.hs
- hPDB-0.9999/Bio/PDB/EventParser/ParseCONECT.hs
- hPDB-0.9999/Bio/PDB/EventParser/PDBEventParser.hs
- hPDB-0.9999/Bio/PDB/EventParser/FastParse.hs
- hPDB-0.9999/Bio/PDB/EventParser/ParseJRNL.hs
- hPDB-0.9999/Bio/PDB/EventParser/StrandSense.hs
- hPDB-0.9999/Bio/PDB/Iterable
- hPDB-0.9999/Bio/PDB/Iterable/Utils.hs
- hPDB-0.9999/Bio/PDB/Iterable/Instances.hs
- hPDB-0.9999/Bio/PDB/Util
- hPDB-0.9999/Bio/PDB/Util/MissingInstances.hs
- hPDB-0.9999/Bio/PDB/StructureBuilder
- hPDB-0.9999/Bio/PDB/StructureBuilder/Internals.hs
- hPDB-0.9999/Bio/PDB/StructureBuilder/Parallel.hs
