# Supplementary material for: hPDB – Haskell library for processing atomic biomolecular structures in protein data bank format
Source: BMC Res Notes. 2013 Nov 23;6:483. doi: 10.1186/1756-0500-6-483 (PMC3879085; doi:10.1186/1756-0500-6-483)
Supplement: Additional file 1 — Source package archive.hPDB.tgz contains full source distribution of the hPDB package. It is also available through the Hackage database at: http://hackage.haskell.org/package/hPDB. [file 1756-0500-6-483-S1.gz › hPDB-0.9999/hPDB.cabal]

name:                hPDB
version:             0.9999
synopsis:            Protein Databank file format library
homepage:            https://github.com/mgajda/hpdb
stability:           beta
package-url:         http://hackage.haskell.org/package/hPDB
description:         Protein Data Bank file format is a most popular format for holding biomolecule data.
                     .
                     This is a very fast parser: below 7s for the largest entry in PDB - 1HTQ which is over 70MB - as compared with 11s of RASMOL 2.7.5, or 2m15s of BioPython with Python 2.6 interpreter.
                     .
                     It is aimed to not only deliver event-based interface, but also a high-level data structure for manipulating data in spirit of BioPython's PDB parser. 
category:            Bioinformatics 
license:             BSD3
license-file:        LICENSE

author:              Michal J. Gajda
copyright:           Copyright by Michal J. Gajda '2009-'2013
maintainer:          mjgajda@googlemail.com
bug-reports:         mailto:mjgajda@googlemail.com

build-type:          Simple
cabal-version:       >=1.8
tested-with:         GHC==7.0.3, GHC==7.2.2, GHC==7.4.1, GHC==7.4.2, GHC==7.6.1, GHC==7.6.2
extra-source-files:  README.md INSTALL AUTHORS

source-repository head
  type:     git
  location: https://github.com/mgajda/hPDB

flag have-mmap
  description: Use mmap to read input faster.
  default: True

flag have-sse2
  description: Use -msse2 for faster code.
  default: True

flag have-text-format
  description: Do not use text-format, since it may require double-conversion
               and thus linking of libstdc++ which may break compilation
               due to GHC bug #5289:
               .
               http://ghc.haskell.org/trac/ghc/ticket/5289
  default: True

flag old-bytestring
  description: Use bytestring before version 0.10 (introduced in GHC 7.6), and define NFData for Data.ByteString yourself.
               Disable for GHC 7.6.
  default: False

flag old-zlib
  description: Use zlib before version 0.5.4 (introduced in GHC 7.6).
               Disable for GHC 7.6.1
  default: False

flag old-vector
  description: Use old vector library before version 0.10 (introduced along with GHC 7.6).
               Disable for GHC 7.6.1 and latest 7.4.2.
  default: False

source-repository head
  type:     git
  location: git://github.com:mgajda/hpdb.git

Library
  ghc-options:      -fspec-constr-count=4 -O3 
  build-depends:    base>=4.0, base <4.7, ghc-prim, directory, mtl, template-haskell, vector, AC-Vector, containers, deepseq, QuickCheck >= 2.5.0.0, text>=0.11.1.13, iterable >= 2.0, parallel >= 3.0.0.0
  if flag(have-mmap)
    build-depends: mmap
    cpp-options: -DHAVE_MMAP
  -- These optimization options change a lot for GHC >= 7.4.1
  ghc-options: -fspec-constr-count=4 -O3 
  if flag(have-text-format)
    cpp-options: -DHAVE_TEXT_FORMAT
    build-depends: text-format >= 0.3.1.0
  if flag(old-bytestring)
    cpp-options: -DDEFINE_NFDATA_INSTANCE
    build-depends: bytestring <= 0.9.2.1
  else
    build-depends: bytestring >= 0.10.0.0
  if flag(old-vector)
    cpp-options: -DDEFINE_NFDATA_VECTOR
    build-depends: vector < 0.10
  else
    build-depends: vector >= 0.10.0.0
  if flag(old-zlib)
    cpp-options: -DOLD_ZLIB
    build-depends: zlib <= 0.5.3.3
  else
    build-depends: zlib >= 0.5.4.0
  other-extensions:       ScopedTypeVariables OverloadedStrings BangPatterns NoMonomorphismRestriction EmptyDataDecls MagicHash CPP PatternGuards NamedFieldPuns DisambiguateRecordFields TemplateHaskell MultiParamTypeClasses FlexibleInstances FlexibleContexts
  other-modules:    Bio.PDB.EventParser.ParseATOM, Bio.PDB.EventParser.ParseCAVEAT, Bio.PDB.EventParser.ParseCISPEP, Bio.PDB.EventParser.ParseCONECT, Bio.PDB.EventParser.ParseCRYST1, Bio.PDB.EventParser.ParseDBREF, Bio.PDB.EventParser.ParseFORMUL, Bio.PDB.EventParser.ParseHEADER, Bio.PDB.EventParser.ParseHELIX, Bio.PDB.EventParser.ParseHET, Bio.PDB.EventParser.ParseHETNAM, Bio.PDB.EventParser.ParseHYDBND, Bio.PDB.EventParser.ParseIntRecord, Bio.PDB.EventParser.ParseJRNL, Bio.PDB.EventParser.ParseLINK, Bio.PDB.EventParser.ParseListRecord, Bio.PDB.EventParser.ParseMASTER, Bio.PDB.EventParser.ParseMatrixRecord, Bio.PDB.EventParser.ParseMODRES, Bio.PDB.EventParser.ParseObsoleting, Bio.PDB.EventParser.ParseREMARK, Bio.PDB.EventParser.ParseREVDAT, Bio.PDB.EventParser.ParseSEQADV, Bio.PDB.EventParser.ParseSEQRES, Bio.PDB.EventParser.ParseSHEET, Bio.PDB.EventParser.ParseSITE, Bio.PDB.EventParser.ParseSLTBRG, Bio.PDB.EventParser.ParseSpecListRecord, Bio.PDB.EventParser.ParseSPLIT, Bio.PDB.EventParser.ParseSSBOND, Bio.PDB.EventParser.ParseTER, Bio.PDB.EventParser.ParseTITLE, Bio.PDB.EventParser.ParseTVECT, Bio.PDB.EventParser.PDBParsingAbstractions, Bio.PDB.EventParser.FastParse, Bio.PDB.Util.MissingInstances, Bio.PDB.Common, Bio.PDB.Iterable.Utils, Bio.PDB.Iterable.Instances, Bio.PDB.StructureBuilder.Internals, Bio.PDB.StructureBuilder.Parallel
  exposed-modules:  Bio.PDB.EventParser.PDBEvents, Bio.PDB.EventParser.PDBEventParser, Bio.PDB.EventParser.ExperimentalMethods, Bio.PDB.EventParser.HelixTypes, Bio.PDB.EventParser.StrandSense, Bio.PDB.Structure, Bio.PDB.StructureBuilder, Bio.PDB.Iterable, Bio.PDB.IO, Bio.PDB.Fasta, Bio.PDB, Bio.PDB.Structure.Vector, Bio.PDB.Structure.Elements, Bio.PDB.Structure.List, Bio.PDB.StructurePrinter, Bio.PDB.EventParser.PDBEventPrinter, Bio.PDB.IO.OpenAnyFile
  exposed:          True
