# Supplementary material for: hPDB – Haskell library for processing atomic biomolecular structures in protein data bank format
Source: BMC Res Notes. 2013 Nov 23;6:483. doi: 10.1186/1756-0500-6-483 (PMC3879085; doi:10.1186/1756-0500-6-483)
Supplement: Additional file 1 — Source package archive.hPDB.tgz contains full source distribution of the hPDB package. It is also available through the Hackage database at: http://hackage.haskell.org/package/hPDB. [file 1756-0500-6-483-S1.gz › hPDB-0.9999/Setup.hs]

#! /usr/bin/env runhaskell

module Main(main) where

import Distribution.Simple
import System.Environment
import Control.Monad(when)
import Data.List(isPrefixOf)

-- Defaults to installing in --user package database.
isPkgDbOpts arg = ("--package-db" `isPrefixOf` arg  ) || (arg `elem` ["--user", "--global"])
haveNotPkgDbOpts   = not . any isPkgDbOpts

main = do args <- getArgs
          defaultMainArgs $ if (length args > 0 && (head args `elem` ["configure", "install"]) && haveNotPkgDbOpts args)
                              then (head args:"--user":tail args)
                              else args
            
