# Supplementary material for: hPDB – Haskell library for processing atomic biomolecular structures in protein data bank format
Source: BMC Res Notes. 2013 Nov 23;6:483. doi: 10.1186/1756-0500-6-483 (PMC3879085; doi:10.1186/1756-0500-6-483)
Supplement: Additional file 1 — Source package archive.hPDB.tgz contains full source distribution of the hPDB package. It is also available through the Hackage database at: http://hackage.haskell.org/package/hPDB. [file 1756-0500-6-483-S1.gz › hPDB-0.9999/Bio/PDB.hs]

module Bio.PDB(parse, write,
               Structure(..), Model(..), Chain(..), Residue(..), Atom(..),
               Iterable(..),
               numAtoms, numResidues, numChains, numModels,
               firstModel,
               resname2fastacode, fastacode2resname,
               (*|), (|*), vnorm,
               Element,
               assignElement,
               atomicNumber, atomicMass, covalentRadius, vanDerWaalsRadius
              ) where

import Bio.PDB.IO(parse, write)
import Bio.PDB.Structure
import Bio.PDB.Iterable
import Bio.PDB.Fasta
import Bio.PDB.Structure.List()
import Bio.PDB.Structure.Vector
import Bio.PDB.Structure.Elements
