# Supplementary material for: hPDB – Haskell library for processing atomic biomolecular structures in protein data bank format
Source: BMC Res Notes. 2013 Nov 23;6:483. doi: 10.1186/1756-0500-6-483 (PMC3879085; doi:10.1186/1756-0500-6-483)
Supplement: Additional file 1 — Source package archive.hPDB.tgz contains full source distribution of the hPDB package. It is also available through the Hackage database at: http://hackage.haskell.org/package/hPDB. [file 1756-0500-6-483-S1.gz › hPDB-0.9999/Bio/PDB/StructureBuilder.hs]

-- | Front-end module presenting minimal interface for serial and parallel parsing.
module Bio.PDB.StructureBuilder(parse
                               ,parseSerial
                               ,parseParallel
                               ,parseWithNParallel)
where

import Bio.PDB.StructureBuilder.Internals
import Bio.PDB.StructureBuilder.Parallel
-- For type declaration:
import Prelude hiding(String)
import Bio.PDB.Common(String)
import Bio.PDB.Structure.List(List(..))
import Bio.PDB.Structure(Structure)
import Bio.PDB.EventParser.PDBEvents(PDBEvent(PDBParseError))

-- | Default parser - uses parallel capabilities, if available.
parse :: FilePath -> String -> (Structure,
                                List PDBEvent)
parse = parseParallel
