# Supplementary material for: hPDB – Haskell library for processing atomic biomolecular structures in protein data bank format
Source: BMC Res Notes. 2013 Nov 23;6:483. doi: 10.1186/1756-0500-6-483 (PMC3879085; doi:10.1186/1756-0500-6-483)
Supplement: Additional file 1 — Source package archive.hPDB.tgz contains full source distribution of the hPDB package. It is also available through the Hackage database at: http://hackage.haskell.org/package/hPDB. [file 1756-0500-6-483-S1.gz › hPDB-0.9999/Bio/PDB/Iterable.hs]

-- | Iterable instances and convenience functions.
module Bio.PDB.Iterable(Iterable(..),
                        firstModel,
                        numAtoms,
                        numResidues,
                        numChains,
                        numModels)
where

import Bio.PDB.Iterable.Instances
import Bio.PDB.Iterable.Utils
