# Supplementary material for: hPDB – Haskell library for processing atomic biomolecular structures in protein data bank format
Source: BMC Res Notes. 2013 Nov 23;6:483. doi: 10.1186/1756-0500-6-483 (PMC3879085; doi:10.1186/1756-0500-6-483)
Supplement: Additional file 1 — Source package archive.hPDB.tgz contains full source distribution of the hPDB package. It is also available through the Hackage database at: http://hackage.haskell.org/package/hPDB. [file 1756-0500-6-483-S1.gz › hPDB-0.9999/Bio/PDB/Common.hs]

-- | Common datatype aliases.
module Bio.PDB.Common(String(..), Vector3(..))

where

import Data.Vector.V3

import Prelude hiding(String)

import qualified Data.ByteString.Char8 as BS
import Control.DeepSeq(NFData(..))
import Bio.PDB.Util.MissingInstances()

-- | We use only strict 'ByteString' as strings in PDB parser.
type String = BS.ByteString

-- -- | Datatype for 3D locations (numbers are in ångströms.)
--instance NFData Vector3 where
--  rnf (Vector3 (x, y, z)) = x `seq` y `seq` z `seq` ()
