# Supplementary material for: hPDB – Haskell library for processing atomic biomolecular structures in protein data bank format
Source: BMC Res Notes. 2013 Nov 23;6:483. doi: 10.1186/1756-0500-6-483 (PMC3879085; doi:10.1186/1756-0500-6-483)
Supplement: Additional file 1 — Source package archive.hPDB.tgz contains full source distribution of the hPDB package. It is also available through the Hackage database at: http://hackage.haskell.org/package/hPDB. [file 1756-0500-6-483-S1.gz › hPDB-0.9999/Bio/PDB/EventParser/StrandSense.hs]

-- | Module with enumeration of beta-strand senses.
module Bio.PDB.EventParser.StrandSense(StrandSenseT(Parallel, Antiparallel))
where

-- | Enumeration of beta-strand sense.
data StrandSenseT = Parallel |
                    Antiparallel 
  deriving (Eq, Ord, Show, Read)
