# Supplementary material for: hPDB – Haskell library for processing atomic biomolecular structures in protein data bank format
Source: BMC Res Notes. 2013 Nov 23;6:483. doi: 10.1186/1756-0500-6-483 (PMC3879085; doi:10.1186/1756-0500-6-483)
Supplement: Additional file 1 — Source package archive.hPDB.tgz contains full source distribution of the hPDB package. It is also available through the Hackage database at: http://hackage.haskell.org/package/hPDB. [file 1756-0500-6-483-S1.gz › hPDB-0.9999/Bio/PDB/Iterable/Utils.hs]

{-# LANGUAGE MultiParamTypeClasses, FlexibleInstances, FlexibleContexts #-}
-- | Convenience functions using specific Iterable instances.
module Bio.PDB.Iterable.Utils(firstModel,
                              numAtoms,
                              numResidues,
                              numChains,
                              numModels)
where

import Bio.PDB.Structure
import Bio.PDB.Iterable.Instances

-- | Takes a first model.
firstModel :: (Iterable a Model) => a -> Maybe Model
firstModel = itfoldr (\m _ -> Just m) Nothing

-- GHC BUG: I see no reason, why such a function has to have explicit type decl

-- | Number of all atoms within the structure.
numAtoms :: Iterable a Atom => a -> Int
numAtoms = itlength (undefined :: Atom)

-- | Number of all residues within the structure.
numResidues :: Iterable a Residue => a -> Int
numResidues = itlength (undefined :: Residue)

-- | Number of all chains within the structure.
numChains :: Iterable a Chain => a -> Int
numChains = itlength (undefined :: Chain)

-- | Number of all models within the structure.
numModels :: Iterable a Model => a -> Int
numModels = itlength (undefined :: Model)
