# Supplementary material for: hPDB – Haskell library for processing atomic biomolecular structures in protein data bank format
Source: BMC Res Notes. 2013 Nov 23;6:483. doi: 10.1186/1756-0500-6-483 (PMC3879085; doi:10.1186/1756-0500-6-483)
Supplement: Additional file 1 — Source package archive.hPDB.tgz contains full source distribution of the hPDB package. It is also available through the Hackage database at: http://hackage.haskell.org/package/hPDB. [file 1756-0500-6-483-S1.gz › hPDB-0.9999/Bio/PDB/Util/MissingInstances.hs]

{-# LANGUAGE CPP #-}

-- | This module contains instances of `NFData` for Data.ByteString.
module Bio.PDB.Util.MissingInstances() where

import Prelude()
import qualified Data.ByteString as BS
import Control.DeepSeq

#ifdef DEFINE_NFDATA_INSTANCE
-- I use strict version of BS.ByteString so default implementation should do
-- | Nothing needs to be done in NFData instance for stricty `BS.ByteString`.
instance NFData BS.ByteString where
#endif
