# Supplementary material for: hPDB – Haskell library for processing atomic biomolecular structures in protein data bank format
Source: BMC Res Notes. 2013 Nov 23;6:483. doi: 10.1186/1756-0500-6-483 (PMC3879085; doi:10.1186/1756-0500-6-483)
Supplement: Additional file 2 — Source package archive.hPDB-examples.tgz contains full source distribution of hPDB examples. It is also available through Hackage database at http://hackage.haskell.org/package/hPDB-examples. [file 1756-0500-6-483-S2.gz]

Archive with 19 entries (16 files):
- hPDB-examples-0.9999
- hPDB-examples-0.9999/LICENSE
- hPDB-examples-0.9999/README.md
- hPDB-examples-0.9999/Setup.hs
- hPDB-examples-0.9999/INSTALL
- hPDB-examples-0.9999/AUTHORS
- hPDB-examples-0.9999/hPDB-examples.cabal
- hPDB-examples-0.9999/examples
- hPDB-examples-0.9999/examples/ShiftToCenter.hs
- hPDB-examples-0.9999/examples/SplitModels.hs
- hPDB-examples-0.9999/examples/Viewer.hs
- hPDB-examples-0.9999/examples/CanonicalAxes.hs
- hPDB-examples-0.9999/examples/Rg.hs
- hPDB-examples-0.9999/examples/CleanPDB.hs
- hPDB-examples-0.9999/examples/StericClashCheck.hs
- hPDB-examples-0.9999/examples/PDB2Fasta.hs
- hPDB-examples-0.9999/tests
- hPDB-examples-0.9999/tests/PrintEvents.hs
- hPDB-examples-0.9999/tests/PrintStructureObject.hs
