# Supplementary material for: hPDB – Haskell library for processing atomic biomolecular structures in protein data bank format
Source: BMC Res Notes. 2013 Nov 23;6:483. doi: 10.1186/1756-0500-6-483 (PMC3879085; doi:10.1186/1756-0500-6-483)
Supplement: Additional file 2 — Source package archive.hPDB-examples.tgz contains full source distribution of hPDB examples. It is also available through Hackage database at http://hackage.haskell.org/package/hPDB-examples. [file 1756-0500-6-483-S2.gz › hPDB-examples-0.9999/README.md]

hPDB - examples
===============
Haskell PDB file format parser - example scripts.

[![Build Status](https://api.travis-ci.org/mgajda/hPDB-examples.png?branch=master)](https://www.travis-ci.org/mgajda/hPDB-examples)

Details on official releases are on [Hackage](http://hackage.haskell.org/package/hPDB-examples).
