# Supplementary material for: hPDB – Haskell library for processing atomic biomolecular structures in protein data bank format
Source: BMC Res Notes. 2013 Nov 23;6:483. doi: 10.1186/1756-0500-6-483 (PMC3879085; doi:10.1186/1756-0500-6-483)
Supplement: Additional file 2 — Source package archive.hPDB-examples.tgz contains full source distribution of hPDB examples. It is also available through Hackage database at http://hackage.haskell.org/package/hPDB-examples. [file 1756-0500-6-483-S2.gz › hPDB-examples-0.9999/hPDB-examples.cabal]

name:                hPDB-examples
version:             0.9999
synopsis:            Examples for hPDB library
stability:           beta
homepage:            https://github.com/mgajda/hpdb-examples
package-url:         http://hackage.haskell.org/package/hPDB
description:         Examples for handling Protein Data Bank file format.
category:            Bioinformatics 
license:             BSD3
license-file:        LICENSE

author:              Michal J. Gajda
copyright:           Copyright by Michal J. Gajda '2009-'2013
maintainer:          mjgajda@googlemail.com
bug-reports:         mailto:mjgajda@googlemail.com

build-type:          Simple
cabal-version:       >=1.8
tested-with:         GHC==7.0.3, GHC==7.2.2, GHC==7.4.1, GHC==7.4.2, GHC==7.6.1, GHC==7.6.2
--Need to re-test: GHC==6.12.1,  GHC==7.0.4, GHC==7.1.20101026 
--data-files:          1CRN.pdb, 1HTQ.pdb, 3JYV.pdb
extra-source-files:  README.md INSTALL AUTHORS

source-repository head
  type:     git
  location: https://github.com/mgajda/hPDB-examples

Executable PDB2Fasta
  main-is:          examples/PDB2Fasta.hs
  ghc-options:      -fspec-constr-count=4 -O3 
  build-depends:    base>=4.0, base <4.7, bytestring, ghc-prim, directory, mtl, template-haskell, vector, AC-Vector, containers, deepseq, QuickCheck >= 2.5.0.0, text>=0.11.1.13, hPDB >= 0.9999, iterable >=2.0
  other-extensions:       ScopedTypeVariables OverloadedStrings BangPatterns NoMonomorphismRestriction EmptyDataDecls MagicHash

Executable ShiftToCenter
  main-is:          examples/ShiftToCenter.hs
  ghc-options:      -fspec-constr-count=4 -O3 
  build-depends:    base>=4.0, base <4.7, ghc-prim, directory, mtl, template-haskell, vector, AC-Vector, containers, deepseq,QuickCheck >= 2.5.0.0, text>=0.11.1.13, hPDB >= 0.999, bytestring, iterable >=1.0
  other-extensions:       ScopedTypeVariables OverloadedStrings BangPatterns NoMonomorphismRestriction EmptyDataDecls MagicHash

Executable CleanPDB
  main-is:          examples/CleanPDB.hs
  ghc-options:      -fspec-constr-count=4 -O3 
  build-depends:    base>=4.0, base <4.7, bytestring, ghc-prim, directory, mtl, template-haskell, vector, AC-Vector, containers, deepseq,QuickCheck >= 2.5.0.0, text>=0.11.1.13, hPDB >= 0.999, iterable >=1.0
  other-extensions:       ScopedTypeVariables OverloadedStrings BangPatterns NoMonomorphismRestriction EmptyDataDecls MagicHash

Executable SplitModels
  main-is:          examples/SplitModels.hs
  ghc-options:      -fspec-constr-count=4 -O3 
  build-depends:    base>=4.0, base <4.7, ghc-prim, directory, mtl, template-haskell, vector, AC-Vector, containers, deepseq,QuickCheck >= 2.5.0.0, text>=0.11.1.13, hPDB >= 0.999, bytestring, iterable >=1.0
  other-extensions:       ScopedTypeVariables OverloadedStrings BangPatterns NoMonomorphismRestriction EmptyDataDecls MagicHash

Executable CanonicalAxes
  main-is:          examples/CanonicalAxes.hs
  ghc-options:      -fspec-constr-count=4 -O3 
  Build-depends:    base>=4.0, base <4.7, bytestring, ghc-prim, directory, mtl, template-haskell, vector, AC-Vector, containers, deepseq,QuickCheck >= 2.5.0.0, text>=0.11.1.13, hPDB >= 0.999, iterable >=1.0
  other-extensions:       ScopedTypeVariables OverloadedStrings BangPatterns NoMonomorphismRestriction EmptyDataDecls MagicHash

Executable PrintEvents
  Main-is:           tests/PrintEvents.hs
  ghc-options:      -fspec-constr-count=4 -O3 
  Build-depends:    base>=4.0, base <4.7, bytestring, ghc-prim, directory, mtl, template-haskell, vector, AC-Vector, containers, deepseq, QuickCheck >= 2.5.0.0, text>=0.11.1.13, hPDB >= 0.999, iterable >=1.0
  other-extensions:        ScopedTypeVariables OverloadedStrings BangPatterns NoMonomorphismRestriction EmptyDataDecls

Executable PrintStructureObject
  ghc-options:      -fspec-constr-count=4 -O3 
  Build-depends:    base>=4.0, base <4.7, bytestring, ghc-prim, directory, mtl, template-haskell, vector, AC-Vector, containers, deepseq,QuickCheck >= 2.5.0.0, text>=0.11.1.13, hPDB >= 0.999, iterable >=1.0
  Main-is:          tests/PrintStructureObject.hs
  other-extensions:        ScopedTypeVariables OverloadedStrings BangPatterns NoMonomorphismRestriction EmptyDataDecls

Executable Rg
  main-is:           examples/Rg.hs
  ghc-options:      -fspec-constr-count=4 -O3 
  Build-depends:    base>=4.0, base <4.7, ghc-prim, bytestring, directory, mtl, template-haskell, vector, AC-Vector, containers, deepseq,QuickCheck >= 2.5.0.0, text>=0.11.1.13, hPDB >= 0.999, iterable >=1.0
  other-extensions:        ScopedTypeVariables OverloadedStrings BangPatterns NoMonomorphismRestriction EmptyDataDecls

Executable StericClashCheck
  main-is:           examples/StericClashCheck.hs
  ghc-options:      -fspec-constr-count=4 -O3 
  Build-Depends:     base>=4.0, base<4.7, bytestring, ghc-prim, directory, mtl, template-haskell, vector, AC-Vector, containers, deepseq, Octree >= 0.5, QuickCheck, text, text-format, hPDB >= 0.999, iterable >=1.0
  other-extensions:        ScopedTypeVariables OverloadedStrings BangPatterns NoMonomorphismRestriction EmptyDataDecls

-- if flag(haveOpenGL) -- why can't we make it conditionally available?
Executable Viewer
  main-is:          examples/Viewer.hs
  ghc-options:      -fspec-constr-count=4 -O3 
  Build-depends:    base>=4.0, base <4.7, ghc-prim, directory, mtl, template-haskell, vector, AC-Vector, containers, deepseq,QuickCheck >= 2.5.0.0, text>=0.11.1.13, OpenGL, GLUT, hPDB >= 0.999, bytestring, iterable >=1.0
  other-extensions:       ScopedTypeVariables OverloadedStrings BangPatterns NoMonomorphismRestriction EmptyDataDecls MagicHash
