# Supplementary material for: hPDB – Haskell library for processing atomic biomolecular structures in protein data bank format
Source: BMC Res Notes. 2013 Nov 23;6:483. doi: 10.1186/1756-0500-6-483 (PMC3879085; doi:10.1186/1756-0500-6-483)
Supplement: Additional file 2 — Source package archive.hPDB-examples.tgz contains full source distribution of hPDB examples. It is also available through Hackage database at http://hackage.haskell.org/package/hPDB-examples. [file 1756-0500-6-483-S2.gz › hPDB-examples-0.9999/examples/ShiftToCenter.hs]

{-# LANGUAGE OverloadedStrings, FlexibleInstances, UndecidableInstances #-}

module Main where

import System.Environment
import Bio.PDB as PDB
import qualified Data.ByteString.Char8 as BS
import Data.List
import Text.Printf
import Data.Vector.V3

center :: PDB.Structure -> Vector3
center s = avgv
  where
    sumv = itfoldl' addCoord 0 (s :: PDB.Structure)
    n = realToFrac . fromIntegral . PDB.numAtoms $ s
    addCoord v (PDB.Atom { coord   = c }) = v+c
    avgv = (1/n) *| sumv

shift v = PDB.itmap subCoord
  where
    subCoord (at@Atom { coord = c }) = at { coord = c - v }

main = do [inpfname, outfname] <- getArgs
          Just structure <- PDB.parse inpfname
          let c@(Vector3 x y z) = center structure
          printf "Center %.2f %.2f %.2f\n" x y z
          putStrLn $ show (PDB.numAtoms structure) ++ " atoms."
          let s1 = shift c structure
          PDB.write s1 outfname
