# Supplementary material for: hPDB – Haskell library for processing atomic biomolecular structures in protein data bank format
Source: BMC Res Notes. 2013 Nov 23;6:483. doi: 10.1186/1756-0500-6-483 (PMC3879085; doi:10.1186/1756-0500-6-483)
Supplement: Additional file 2 — Source package archive.hPDB-examples.tgz contains full source distribution of hPDB examples. It is also available through Hackage database at http://hackage.haskell.org/package/hPDB-examples. [file 1756-0500-6-483-S2.gz › hPDB-examples-0.9999/tests/PrintEvents.hs]

{-# LANGUAGE OverloadedStrings  #-}

module Main where

import System.Environment
import System.Exit
import System.Console.GetOpt
import System.Mem(performGC)
import qualified Control.Exception(catch)
import Control.Exception.Base(SomeException)
import System.IO
--import Bio.PDB.EventParser.PDBParsingAbstractions
import Control.Monad(when)

import qualified Bio.PDB.EventParser.PDBEventPrinter as PDBEventPrinter
import qualified Bio.PDB.EventParser.PDBEvents as PDBEvents
import Bio.PDB.EventParser.PDBEventParser(parsePDBRecords)

import qualified Data.ByteString.Char8 as BS
import Bio.PDB.IO.OpenAnyFile as OpenAnyFile

data Options = Options  { optVerbosity :: Int,
                          eventFilter  :: String -> PDBEvents.PDBEvent -> Maybe String,
                          printing     :: Bool
                        }

showHelp :: IO ()
showHelp =
        do prg <- getProgName
           putStrLn $ usageInfo prg options

showVersion = putStrLn "Version 0.1"

exitAfter function exitCode opts =
  do function
     exitWith exitCode
     return opts

defaultOptions = Options { optVerbosity = 0,
                           eventFilter  = \f a -> Just $ show a,
                           printing     = False
                         }

changeVerbosity :: (Int -> Int) -> Options -> IO Options
changeVerbosity aChange opt = return opt { optVerbosity = aChange (optVerbosity opt) }

--options :: Options -> IO Options
options  :: [OptDescr (Options -> IO Options)]
options = 
  [Option "v" ["verbose"]       (NoArg (changeVerbosity (+ 1)))
           "Increases log verbosity.",
   Option "q" ["quiet"]         (NoArg (changeVerbosity (flip (-) 1)))
           "Decreases log verbosity.",
   Option ""    ["errors-only"]   (NoArg (\opt -> return opt { eventFilter = isParseError }))
           "Show parse errors only.",
   Option ""    ["unhandled"]     (NoArg (\opt -> return opt { eventFilter = isUnhandled }))
           "Show parse errors only.",
   Option "p"   ["printer"]     (NoArg (\opt -> return opt { printing    = True }))
           "Show parse errors only.",
   Option "V" ["version"]       (NoArg (exitAfter showVersion ExitSuccess))
           "Print program version.",
   Option "h" ["help"]          (NoArg (exitAfter showHelp    ExitSuccess))
           "Prints help"
  ]

isParseError fname (PDBEvents.PDBParseError l c s) = Just $ show fname ++ ":" ++
                                                     show (PDBEvents.PDBParseError l c s)
isParseError _     _                               = Nothing

isUnhandled fname (PDBEvents.PDBParseError  l c s) = Just $ show fname ++ ":" ++ show (PDBEvents.PDBParseError  l c s)
isUnhandled fname (PDBEvents.PDBIgnoredLine s    ) = Just $ show fname ++ ":" ++ BS.unpack s
isUnhandled fname _                                = Nothing


processFile :: Options -> Bool -> String -> IO ()
processFile opts printFilename filename = (do
  performGC -- should munmap previous file and deallocate strings;
            -- no need to do it after last file, takes little before first :-).
  --input <- BS.readFile filename 
  input <- OpenAnyFile.readFile filename
  (Control.Monad.when printFilename $
     putStr $ concat ["File ", filename, " contains ", show (BS.length input), " characters.\n"])
  if not (printing opts)
    then parsePDBRecords filename input (processFileLoop filename opts   ) ()
    else parsePDBRecords filename input (\_ e ->
                                            if PDBEventPrinter.isPrintable e
                                              then PDBEventPrinter.print System.IO.stdout e
                                              else return ())
                                                    ())
      `Control.Exception.catch` 
  (\e -> putStrLn $ concat [show filename,
                            " exception: ",
                            show (e :: SomeException)])

-- Passes all events thru a filter, and prints string, if given back.
processFileLoop :: String -> Options -> () -> PDBEvents.PDBEvent -> IO ()
processFileLoop filename opts () evt = let fevt = eventFilter opts filename evt in
  case fevt of
    Just s  -> putStrLn s
    Nothing -> return ()

main = do
  args <- getArgs
  let (actions, filenames, errors) = getOpt RequireOrder options args
  opts <- foldl (>>=) (return defaultOptions) actions
  let Options { optVerbosity = verbosity } = opts
  -- <- Put your code here...
  -- mapM processFile
  let show_filenames = length filenames > 1
  mapM_ (processFile opts show_filenames) filenames
  exitWith ExitSuccess
