# Supplementary material for: hPDB – Haskell library for processing atomic biomolecular structures in protein data bank format
Source: BMC Res Notes. 2013 Nov 23;6:483. doi: 10.1186/1756-0500-6-483 (PMC3879085; doi:10.1186/1756-0500-6-483)
Supplement: Additional file 2 — Source package archive.hPDB-examples.tgz contains full source distribution of hPDB examples. It is also available through Hackage database at http://hackage.haskell.org/package/hPDB-examples. [file 1756-0500-6-483-S2.gz › hPDB-examples-0.9999/tests/PrintStructureObject.hs]

{-# LANGUAGE OverloadedStrings  #-}

module Main where

import System.Environment
import Bio.PDB.IO as PDBIO
import Data.ByteString.Char8 as BS

main = do [inpfname, outfname] <- getArgs
          Just structure <- PDBIO.parse inpfname
          PDBIO.write structure outfname
