# Supplementary material for: hPDB – Haskell library for processing atomic biomolecular structures in protein data bank format
Source: BMC Res Notes. 2013 Nov 23;6:483. doi: 10.1186/1756-0500-6-483 (PMC3879085; doi:10.1186/1756-0500-6-483)
Supplement: Additional file 3 — Source package archive.iterable.tgz contains library definition of Iterable class, and macros helping in its instantiation written in Template Haskell [20]. It is also available through Hackage database at: http://hackage.haskell.org/package/iterable. [file 1756-0500-6-483-S3.gz]

Archive with 11 entries (7 files):
- iterable-2.0
- iterable-2.0/LICENSE
- iterable-2.0/README.md
- iterable-2.0/iterable.cabal
- iterable-2.0/Setup.hs
- iterable-2.0/Data
- iterable-2.0/Data/Iterable.hs
- iterable-2.0/Data/Iterable
- iterable-2.0/Data/Iterable/Instantiate.hs
- iterable-2.0/Data/Iterable/Instantiate
- iterable-2.0/Data/Iterable/Instantiate/Vector.hs
