# Supplementary material for: hPDB – Haskell library for processing atomic biomolecular structures in protein data bank format
Source: BMC Res Notes. 2013 Nov 23;6:483. doi: 10.1186/1756-0500-6-483 (PMC3879085; doi:10.1186/1756-0500-6-483)
Supplement: Additional file 3 — Source package archive.iterable.tgz contains library definition of Iterable class, and macros helping in its instantiation written in Template Haskell [20]. It is also available through Hackage database at: http://hackage.haskell.org/package/iterable. [file 1756-0500-6-483-S3.gz › iterable-2.0/README.md]

iterable
========
Typeclass and TemplateHaskell instantiating methods for accessing data within multilevel,
monomorphic, heterogeneous collections.

[![Build Status](https://api.travis-ci.org/mgajda/iterable.png?branch=master)](https://www.travis-ci.org/mgajda/iterable)

Used as a main interface to Protein Databank structures parsed by [hPDB](http://hackage.haskell.org/package/hPDB) library.

Details on official releases are on [Hackage](http://hackage.haskell.org/package/iterable).
